# Supplementary material for: The Effects of 12-Week Prebiotic Supplementation on General Wellness and Exercise-Induced Gastrointestinal Symptoms in Recreationally Trained Endurance Athletes: A Triple-Blind Randomised Controlled Pilot Trial
Source: Nutrients. 2025 Oct 28;17(21):3390. doi: 10.3390/nu17213390 (PMC12610699; doi:10.3390/nu17213390)
Supplement: Supplementary file 1 [file nutrients-17-03390-s001.zip]

Archive with 1 entries (1 files):
- nutrients-3933698-supplementary.pdf
